# Supplementary material for: Data on individual PCR efficiency values as quality control for circulating miRNAs
Source: Data Brief. 2015 Sep 26;5:321–6. doi: 10.1016/j.dib.2015.09.011 (PMC4602359; doi:10.1016/j.dib.2015.09.011)
Supplement: Supplementary file 1 — Supplementary material [file mmc1.zip]

Archive with 6 entries (6 files):
- coi_disclosure-XCalvet.pdf
- coi_disclosure-ABrunet.pdf
- coi_disclosure-CPericay.pdf
- coi_disclosure-EQuilez.pdf
- coi_disclosure-MJRamirez.pdf
- coi_disclosure-Slario.pdf
